# Supplementary material for: Results from rapid-cycle recurrent genomic selection in spring bread wheat
Source: G3 (Bethesda). 2023 Jan 26;13(4):jkad025. doi: 10.1093/g3journal/jkad025 (PMC10085763; doi:10.1093/g3journal/jkad025)
Supplement: jkad025_Supplementary_Data [file jkad025_supplementary_data.zip]

Archive with 4 entries (4 files):
- Table_S1_G3-2023-404063.xlsx
- Table_S2_G3-2023-404063.xlsx
- Table_S3_G3-2023-404063.xlsx
- Table_S4_G3-2023-404063.xlsx
