# Supplementary material for: Results from rapid-cycle recurrent genomic selection in spring bread wheat
Source: G3 (Bethesda). 2023 Jan 26;13(4):jkad025. doi: 10.1093/g3journal/jkad025 (PMC10085763; doi:10.1093/g3journal/jkad025)
Supplement: jkad025_Supplementary_Data [file jkad025_supplementary_data.zip › Table_S1_G3-2023-404063.xlsx]

## Sheet: Sheet2
Supplementary table S1. Lines evaluated in field trials
GID	Cross	Derived selection cycle	GEBV (P+RKHS-KA)	Rank	Used in crosses	Cross type (1: within pop, 2: between pop)
9102835	SUP152/BAJ #1//KFA/2*KACHU/3/SUP152/BAJ #1//KFA/2*KACHU	C1	7.41497	2	yes	1
9102836	SUP152/BAJ #1//KFA/2*KACHU/3/SUP152/BAJ #1//KFA/2*KACHU	C1	7.40498	3	yes	1
9102837	SUP152/BAJ #1//KFA/2*KACHU/3/SUP152/BAJ #1//KFA/2*KACHU	C1	7.38333	5	yes	1
9102838	SUP152/BAJ #1//KFA/2*KACHU/3/SUP152/BAJ #1//KFA/2*KACHU	C1	7.37137	6	yes	1
9102839	NELOKI/WAXBI//NELOKI/WAXBI	C1	7.36631	7	yes	1
9102840	SUP152/BAJ #1//KFA/2*KACHU/3/SUP152/BAJ #1//KFA/2*KACHU	C1	7.3414	11	no	1
9102841	SUP152/BAJ #1//KFA/2*KACHU/3/MUTUS*2/JUCHI//COPIO	C1	7.31139	13	yes	2
9102842	SUP152/BAJ #1//KFA/2*KACHU/3/MUTUS*2/JUCHI//COPIO	C1	7.28363	15	yes	2
9102843	MUTUS*2/JUCHI//COPIO/3/NELOKI/WAXBI	C1	7.23742	19	yes	2
9102844	SUP152/BAJ #1//KFA/2*KACHU/3/MUTUS*2/JUCHI//COPIO	C1	7.2305	20	yes	2
9102845	MUTUS*2/JUCHI//COPIO/3/NELOKI/WAXBI	C1	7.22073	22	yes	2
9102846	SUP152/BAJ #1//KFA/2*KACHU/3/MUTUS*2/JUCHI//COPIO	C1	7.21367	23	yes	2
9102847	SUP152/BAJ #1//KFA/2*KACHU/3/MUTUS*2/JUCHI//COPIO	C1	7.21159	24	no	2
9102848	SUP152/BAJ #1//KFA/2*KACHU/3/MUTUS*2/JUCHI//COPIO	C1	7.20932	25	no	2
9102849	NELOKI//KFA/2*KACHU/3/NELOKI/WAXBI	C1	7.20658	26	yes	2
9102850	MUTUS*2/JUCHI//COPIO/3/NELOKI/WAXBI	C1	7.19967	27	yes	2
9102851	SUP152/BAJ #1//KFA/2*KACHU/3/MUTUS*2/JUCHI//COPIO	C1	7.19546	28	no	2
9102852	MUTUS*2/JUCHI//COPIO/3/MUTUS*2/JUCHI//COPIO	C1	7.17684	30	yes	1
9102853	MUTUS*2/JUCHI//COPIO/3/NELOKI/WAXBI	C1	7.1691	31	no	2
9102854	MUTUS*2/JUCHI//COPIO/3/NELOKI/WAXBI	C1	7.16781	32	no	2
9102855	NELOKI/WAXBI/3/KACHU/KINDE//SUP152	C1	7.15579	34	no	2
9102856	MUTUS*2/JUCHI//COPIO/3/NELOKI/WAXBI	C1	7.14244	36	no	2
9102857	MUTUS*2/JUCHI//COPIO/3/MUTUS*2/JUCHI//COPIO	C1	7.13062	37	no	1
9102858	MUTUS*2/JUCHI//COPIO/3/MUTUS*2/JUCHI//COPIO	C1	7.1094	39	no	1
9102859	MUTUS*2/JUCHI//COPIO/3/NELOKI/WAXBI	C1	7.10733	40	no	2
9102860	MUTUS*2/JUCHI//COPIO/3/NELOKI/WAXBI	C1	7.10142	41	no	2
9102861	NELOKI//KFA/2*KACHU/3/NELOKI/WAXBI	C1	7.09029	42	no	2
9102862	MUTUS*2/JUCHI//COPIO/3/NELOKI/WAXBI	C1	7.09029	43	no	2
9102863	NELOKI//KFA/2*KACHU/3/SUP152/BAJ #1//KFA/2*KACHU	C1	7.08538	45	no	2
9102864	MUTUS*2/JUCHI//COPIO/3/MUTUS*2/JUCHI//COPIO	C1	7.07617	48	no	1
9102865	NELOKI//KFA/2*KACHU/3/SUP152/BAJ #1//KFA/2*KACHU	C1	7.07178	49	no	2
9102866	NELOKI//KFA/2*KACHU/3/NELOKI//KFA/2*KACHU	C1	7.07062	50	no	1
9102867	SUP152/BAJ #1//KFA/2*KACHU/3/SUP152/BAJ #1//KFA/2*KACHU/4/SUP152/BAJ #1//KFA/2*KACHU/3/SUP152/BAJ #1//KFA/2*KACHU	C2	7.39526	1	yes	1
9102868	SUP152/BAJ #1//KFA/2*KACHU/3/SUP152/BAJ #1//KFA/2*KACHU/4/SUP152/BAJ #1//KFA/2*KACHU/3/SUP152/BAJ #1//KFA/2*KACHU	C2	7.33854	3	yes	1
9102869	NELOKI/WAXBI//NELOKI/WAXBI/3/NELOKI/WAXBI//NELOKI/WAXBI	C2	7.31181	5	yes	1
9102870	NELOKI/WAXBI//NELOKI/WAXBI/3/NELOKI/WAXBI//NELOKI/WAXBI	C2	7.28361	7	yes	1
9102871	SUP152/BAJ #1//KFA/2*KACHU/3/SUP152/BAJ #1//KFA/2*KACHU/4/SUP152/BAJ #1//KFA/2*KACHU/3/SUP152/BAJ #1//KFA/2*KACHU	C2	7.27607	8	yes	1
9102872	NELOKI//KFA/2*KACHU/3/SUP152/BAJ #1//KFA/2*KACHU/4/SUP152/BAJ #1//KFA/2*KACHU/3/SUP152/BAJ #1//KFA/2*KACHU	C2	7.24947	9	yes	2
9102873	SUP152/BAJ #1//KFA/2*KACHU/3/MUTUS*2/JUCHI//COPIO/4/SUP152/BAJ #1//KFA/2*KACHU/3/SUP152/BAJ #1//KFA/2*KACHU	C2	7.23208	10	yes	2
9102874	NELOKI//KFA/2*KACHU/3/SUP152/BAJ #1//KFA/2*KACHU/4/SUP152/BAJ #1//KFA/2*KACHU/3/SUP152/BAJ #1//KFA/2*KACHU	C2	7.20909	16	yes	2
9102875	SUP152/BAJ #1//KFA/2*KACHU/3/MUTUS*2/JUCHI//COPIO/4/SUP152/BAJ #1//KFA/2*KACHU/3/SUP152/BAJ #1//KFA/2*KACHU	C2	7.19897	17	yes	2
9102876	MUTUS*2/JUCHI//COPIO/3/NELOKI/WAXBI/4/SUP152/BAJ #1//KFA/2*KACHU/3/SUP152/BAJ #1//KFA/2*KACHU	C2	7.18339	20	yes	2
9102877	MUTUS*2/JUCHI//COPIO/3/NELOKI/WAXBI/4/SUP152/BAJ #1//KFA/2*KACHU/3/SUP152/BAJ #1//KFA/2*KACHU	C2	7.16378	21	yes	2
9102878	NELOKI/WAXBI//NELOKI/WAXBI/4/SUP152/BAJ #1//KFA/2*KACHU/3/SUP152/BAJ #1//KFA/2*KACHU	C2	7.16132	22	yes	2
9102879	NELOKI//KFA/2*KACHU/3/SUP152/BAJ #1//KFA/2*KACHU/4/NELOKI//KFA/2*KACHU/3/SUP152/BAJ #1//KFA/2*KACHU	C2	7.15743	23	yes	2
9102880	NELOKI//KFA/2*KACHU/3/SUP152/BAJ #1//KFA/2*KACHU/4/NELOKI//KFA/2*KACHU/3/SUP152/BAJ #1//KFA/2*KACHU	C2	7.15571	24	yes	2
9102881	SUP152/BAJ #1//KFA/2*KACHU/3/MUTUS*2/JUCHI//COPIO/4/SUP152/BAJ #1//KFA/2*KACHU/3/SUP152/BAJ #1//KFA/2*KACHU	C2	7.14424	29	yes	2
9102882	SUP152/BAJ #1//KFA/2*KACHU/3/MUTUS*2/JUCHI//COPIO/4/NELOKI//KFA/2*KACHU/3/SUP152/BAJ #1//KFA/2*KACHU	C2	7.14226	30	yes	2
9102883	MUTUS*2/JUCHI//COPIO/3/NELOKI/WAXBI/4/SUP152/BAJ #1//KFA/2*KACHU/3/MUTUS*2/JUCHI//COPIO	C2	7.13646	31	yes	2
9102884	NELOKI/WAXBI//NELOKI/WAXBI/4/SUP152/BAJ #1//KFA/2*KACHU/3/SUP152/BAJ #1//KFA/2*KACHU	C2	7.13574	33	yes	2
9102885	MUTUS*2/JUCHI//COPIO/3/NELOKI/WAXBI/4/SUP152/BAJ #1//KFA/2*KACHU/3/MUTUS*2/JUCHI//COPIO	C2	7.1211	36	no	2
9102886	NELOKI//KFA/2*KACHU/3/NELOKI/WAXBI/4/SUP152/BAJ #1//KFA/2*KACHU/3/SUP152/BAJ #1//KFA/2*KACHU	C2	7.11242	37	no	2
9102887	MUTUS*2/JUCHI//COPIO/3/MUTUS*2/JUCHI//COPIO/4/SUP152/BAJ #1//KFA/2*KACHU/3/MUTUS*2/JUCHI//COPIO	C2	7.11106	38	no	2
9102888	NELOKI//KFA/2*KACHU/3/NELOKI/WAXBI/4/NELOKI/WAXBI//NELOKI/WAXBI	C2	7.10418	39	no	2
9102889	SUP152/BAJ #1//KFA/2*KACHU/3/MUTUS*2/JUCHI//COPIO/4/NELOKI/WAXBI//NELOKI/WAXBI	C2	7.09351	42	no	2
9102890	SUP152/BAJ #1//KFA/2*KACHU/3/MUTUS*2/JUCHI//COPIO/4/SUP152/BAJ #1//KFA/2*KACHU/3/MUTUS*2/JUCHI//COPIO	C2	7.07976	44	no	2
9102891	SUP152/BAJ #1//KFA/2*KACHU/3/MUTUS*2/JUCHI//COPIO/4/SUP152/BAJ #1//KFA/2*KACHU/3/MUTUS*2/JUCHI//COPIO	C2	7.07169	45	no	2
9102892	SUP152/BAJ #1//KFA/2*KACHU/3/MUTUS*2/JUCHI//COPIO/4/NELOKI//KFA/2*KACHU/3/SUP152/BAJ #1//KFA/2*KACHU	C2	7.07004	46	no	2
9102893	MUTUS*2/JUCHI//COPIO/3/NELOKI/WAXBI/4/NELOKI//KFA/2*KACHU/3/SUP152/BAJ #1//KFA/2*KACHU	C2	7.06856	47	no	2
9102894	NELOKI//KFA/2*KACHU/3/SUP152/BAJ #1//KFA/2*KACHU/4/NELOKI/WAXBI//NELOKI/WAXBI	C2	7.06841	48	no	2
9102895	MUTUS*2/JUCHI//COPIO/3/MUTUS*2/JUCHI//COPIO/4/SUP152/BAJ #1//KFA/2*KACHU/3/MUTUS*2/JUCHI//COPIO	C2	7.06309	49	no	2
9102896	SUP152/BAJ #1//KFA/2*KACHU/3/MUTUS*2/JUCHI//COPIO/4/NELOKI/WAXBI//NELOKI/WAXBI	C2	7.06245	50	no	2
9102897	MUTUS*2/JUCHI//COPIO/3/MUTUS*2/JUCHI//COPIO/4/NELOKI//KFA/2*KACHU/3/SUP152/BAJ #1//KFA/2*KACHU	C2	7.04879	51	no	2
9102898	MUTUS*2/JUCHI//COPIO/3/NELOKI/WAXBI/4/SUP152/BAJ #1//KFA/2*KACHU/3/SUP152/BAJ #1//KFA/2*KACHU	C2	7.04159	53	no	2
9102899	NELOKI//KFA/2*KACHU/3/SUP152/BAJ #1//KFA/2*KACHU/4/NELOKI/WAXBI//NELOKI/WAXBI	C2	7.03999	54	no	2
9102900	NELOKI//KFA/2*KACHU/3/NELOKI/WAXBI/4/SUP152/BAJ #1//KFA/2*KACHU/3/MUTUS*2/JUCHI//COPIO	C2	7.03892	55	no	2
9102908	NELOKI//KFA/2*KACHU/3/SUP152/BAJ #1//KFA/2*KACHU/4/SUP152/BAJ #1//KFA/2*KACHU/3/SUP152/BAJ #1//KFA/2*KACHU/5/NELOKI//KFA/2*KACHU/3/SUP152/BAJ #1//KFA/2*KACHU/4/SUP152/BAJ #1//KFA/2*KACHU/3/SUP152/BAJ #1//KFA/2*KACHU	C3	7.42115	1	no	2
9102901	SUP152/BAJ #1//KFA/2*KACHU/3/SUP152/BAJ #1//KFA/2*KACHU/4/SUP152/BAJ #1//KFA/2*KACHU/3/SUP152/BAJ #1//KFA/2*KACHU/5/SUP152/BAJ #1//KFA/2*KACHU/3/SUP152/BAJ #1//KFA/2*KACHU/4/SUP152/BAJ #1//KFA/2*KACHU/3/SUP152/BAJ #1//KFA/2*KACHU	C3	7.38629	2	no	1
9102913	NELOKI/WAXBI//NELOKI/WAXBI/3/NELOKI/WAXBI//NELOKI/WAXBI/4/NELOKI/WAXBI//NELOKI/WAXBI/3/NELOKI/WAXBI//NELOKI/WAXBI	C3	7.38293	3	no	1
9102904	SUP152/BAJ #1//KFA/2*KACHU/3/SUP152/BAJ #1//KFA/2*KACHU/4/SUP152/BAJ #1//KFA/2*KACHU/3/SUP152/BAJ #1//KFA/2*KACHU/5/SUP152/BAJ #1//KFA/2*KACHU/3/SUP152/BAJ #1//KFA/2*KACHU/4/SUP152/BAJ #1//KFA/2*KACHU/3/SUP152/BAJ #1//KFA/2*KACHU	C3	7.36733	4	no	1
9102926	SUP152/BAJ #1//KFA/2*KACHU/3/SUP152/BAJ #1//KFA/2*KACHU/4/SUP152/BAJ #1//KFA/2*KACHU/3/SUP152/BAJ #1//KFA/2*KACHU/5/NELOKI//KFA/2*KACHU/3/SUP152/BAJ #1//KFA/2*KACHU/4/SUP152/BAJ #1//KFA/2*KACHU/3/SUP152/BAJ #1//KFA/2*KACHU	C3	7.34344	5	no	2
9102902	SUP152/BAJ #1//KFA/2*KACHU/3/SUP152/BAJ #1//KFA/2*KACHU/4/SUP152/BAJ #1//KFA/2*KACHU/3/SUP152/BAJ #1//KFA/2*KACHU/5/SUP152/BAJ #1//KFA/2*KACHU/3/SUP152/BAJ #1//KFA/2*KACHU/4/SUP152/BAJ #1//KFA/2*KACHU/3/SUP152/BAJ #1//KFA/2*KACHU	C3	7.33633	6	no	1
9102909	NELOKI//KFA/2*KACHU/3/SUP152/BAJ #1//KFA/2*KACHU/4/SUP152/BAJ #1//KFA/2*KACHU/3/SUP152/BAJ #1//KFA/2*KACHU/5/NELOKI//KFA/2*KACHU/3/SUP152/BAJ #1//KFA/2*KACHU/4/SUP152/BAJ #1//KFA/2*KACHU/3/SUP152/BAJ #1//KFA/2*KACHU	C3	7.33412	7	no	2
9102921	NELOKI//KFA/2*KACHU/3/SUP152/BAJ #1//KFA/2*KACHU/4/SUP152/BAJ #1//KFA/2*KACHU/3/SUP152/BAJ #1//KFA/2*KACHU/5/SUP152/BAJ #1//KFA/2*KACHU/3/MUTUS*2/JUCHI//COPIO/4/NELOKI//KFA/2*KACHU/3/SUP152/BAJ #1//KFA/2*KACHU	C3	7.32694	8	no	2
9102911	NELOKI/WAXBI//NELOKI/WAXBI/3/NELOKI/WAXBI//NELOKI/WAXBI/4/NELOKI/WAXBI//NELOKI/WAXBI/3/NELOKI/WAXBI//NELOKI/WAXBI	C3	7.31792	9	no	1
9102919	SUP152/BAJ #1//KFA/2*KACHU/3/SUP152/BAJ #1//KFA/2*KACHU/4/SUP152/BAJ #1//KFA/2*KACHU/3/SUP152/BAJ #1//KFA/2*KACHU/5/MUTUS*2/JUCHI//COPIO/3/NELOKI/WAXBI/4/NELOKI/WAXBI//NELOKI/WAXBI	C3	7.30947	10	no	2
9102903	SUP152/BAJ #1//KFA/2*KACHU/3/SUP152/BAJ #1//KFA/2*KACHU/4/SUP152/BAJ #1//KFA/2*KACHU/3/SUP152/BAJ #1//KFA/2*KACHU/5/SUP152/BAJ #1//KFA/2*KACHU/3/SUP152/BAJ #1//KFA/2*KACHU/4/SUP152/BAJ #1//KFA/2*KACHU/3/SUP152/BAJ #1//KFA/2*KACHU	C3	7.30759	11	no	1
9102915	NELOKI/WAXBI//NELOKI/WAXBI/3/NELOKI/WAXBI//NELOKI/WAXBI/4/NELOKI/WAXBI//NELOKI/WAXBI/3/NELOKI/WAXBI//NELOKI/WAXBI	C3	7.28689	12	no	1
9102920	SUP152/BAJ #1//KFA/2*KACHU/3/SUP152/BAJ #1//KFA/2*KACHU/4/SUP152/BAJ #1//KFA/2*KACHU/3/SUP152/BAJ #1//KFA/2*KACHU/5/SUP152/BAJ #1//KFA/2*KACHU/3/SUP152/BAJ #1//KFA/2*KACHU/4/NELOKI/WAXBI//NELOKI/WAXBI	C3	7.27899	13	no	2
9102931	NELOKI/WAXBI//NELOKI/WAXBI/3/NELOKI/WAXBI//NELOKI/WAXBI/5/SUP152/BAJ #1//KFA/2*KACHU/3/MUTUS*2/JUCHI//COPIO/4/SUP152/BAJ #1//KFA/2*KACHU/3/SUP152/BAJ #1//KFA/2*KACHU	C3	7.27694	14	no	2
9102927	SUP152/BAJ #1//KFA/2*KACHU/3/SUP152/BAJ #1//KFA/2*KACHU/4/SUP152/BAJ #1//KFA/2*KACHU/3/SUP152/BAJ #1//KFA/2*KACHU/5/NELOKI/WAXBI//NELOKI/WAXBI/4/SUP152/BAJ #1//KFA/2*KACHU/3/SUP152/BAJ #1//KFA/2*KACHU	C3	7.27368	15	no	2
9102912	NELOKI/WAXBI//NELOKI/WAXBI/3/NELOKI/WAXBI//NELOKI/WAXBI/4/NELOKI/WAXBI//NELOKI/WAXBI/3/NELOKI/WAXBI//NELOKI/WAXBI	C3	7.26872	16	no	1
9102916	NELOKI/WAXBI//NELOKI/WAXBI/4/SUP152/BAJ #1//KFA/2*KACHU/3/SUP152/BAJ #1//KFA/2*KACHU/5/NELOKI/WAXBI//NELOKI/WAXBI/4/SUP152/BAJ #1//KFA/2*KACHU/3/SUP152/BAJ #1//KFA/2*KACHU	C3	7.25612	17	no	2
9102917	SUP152/BAJ #1//KFA/2*KACHU/3/SUP152/BAJ #1//KFA/2*KACHU/4/SUP152/BAJ #1//KFA/2*KACHU/3/SUP152/BAJ #1//KFA/2*KACHU/5/NELOKI//KFA/2*KACHU/3/SUP152/BAJ #1//KFA/2*KACHU/4/SUP152/BAJ #1//KFA/2*KACHU/3/SUP152/BAJ #1//KFA/2*KACHU	C3	7.25564	18	no	2
9102906	SUP152/BAJ #1//KFA/2*KACHU/3/MUTUS*2/JUCHI//COPIO/4/SUP152/BAJ #1//KFA/2*KACHU/3/SUP152/BAJ #1//KFA/2*KACHU/5/SUP152/BAJ #1//KFA/2*KACHU/3/MUTUS*2/JUCHI//COPIO/4/SUP152/BAJ #1//KFA/2*KACHU/3/SUP152/BAJ #1//KFA/2*KACHU	C3	7.25402	19	no	2
9102933	SUP152/BAJ #1//KFA/2*KACHU/3/SUP152/BAJ #1//KFA/2*KACHU/4/NELOKI/WAXBI//NELOKI/WAXBI/5/MUTUS*2/JUCHI//COPIO/3/NELOKI/WAXBI/4/NELOKI/WAXBI//NELOKI/WAXBI	C3	7.25311	20	no	2
9102924	NELOKI//KFA/2*KACHU/3/SUP152/BAJ #1//KFA/2*KACHU/4/SUP152/BAJ #1//KFA/2*KACHU/3/SUP152/BAJ #1//KFA/2*KACHU/5/NELOKI/WAXBI//NELOKI/WAXBI/4/SUP152/BAJ #1//KFA/2*KACHU/3/SUP152/BAJ #1//KFA/2*KACHU	C3	7.25204	21	no	2
9102928	SUP152/BAJ #1//KFA/2*KACHU/3/SUP152/BAJ #1//KFA/2*KACHU/4/SUP152/BAJ #1//KFA/2*KACHU/3/SUP152/BAJ #1//KFA/2*KACHU/5/NELOKI//KFA/2*KACHU/3/SUP152/BAJ #1//KFA/2*KACHU/4/NELOKI//KFA/2*KACHU/3/SUP152/BAJ #1//KFA/2*KACHU	C3	7.24724	22	no	2
9102918	SUP152/BAJ #1//KFA/2*KACHU/3/SUP152/BAJ #1//KFA/2*KACHU/4/SUP152/BAJ #1//KFA/2*KACHU/3/SUP152/BAJ #1//KFA/2*KACHU/5/SUP152/BAJ #1//KFA/2*KACHU/3/MUTUS*2/JUCHI//COPIO/4/NELOKI/WAXBI//NELOKI/WAXBI	C3	7.24712	23	no	2
9102922	NELOKI//KFA/2*KACHU/3/SUP152/BAJ #1//KFA/2*KACHU/4/SUP152/BAJ #1//KFA/2*KACHU/3/SUP152/BAJ #1//KFA/2*KACHU/5/SUP152/BAJ #1//KFA/2*KACHU/3/MUTUS*2/JUCHI//COPIO/4/SUP152/BAJ #1//KFA/2*KACHU/3/SUP152/BAJ #1//KFA/2*KACHU	C3	7.24526	24	no	2
9102907	NELOKI//KFA/2*KACHU/3/SUP152/BAJ #1//KFA/2*KACHU/4/SUP152/BAJ #1//KFA/2*KACHU/3/SUP152/BAJ #1//KFA/2*KACHU/5/NELOKI//KFA/2*KACHU/3/SUP152/BAJ #1//KFA/2*KACHU/4/SUP152/BAJ #1//KFA/2*KACHU/3/SUP152/BAJ #1//KFA/2*KACHU	C3	7.24395	25	no	2
9102923	NELOKI//KFA/2*KACHU/3/SUP152/BAJ #1//KFA/2*KACHU/4/SUP152/BAJ #1//KFA/2*KACHU/3/SUP152/BAJ #1//KFA/2*KACHU/5/MUTUS*2/JUCHI//COPIO/3/NELOKI/WAXBI/4/SUP152/BAJ #1//KFA/2*KACHU/3/SUP152/BAJ #1//KFA/2*KACHU	C3	7.24187	26	no	2
9102914	NELOKI/WAXBI//NELOKI/WAXBI/3/NELOKI/WAXBI//NELOKI/WAXBI/4/NELOKI/WAXBI//NELOKI/WAXBI/3/NELOKI/WAXBI//NELOKI/WAXBI	C3	7.24101	27	no	1
9102925	NELOKI//KFA/2*KACHU/3/SUP152/BAJ #1//KFA/2*KACHU/4/SUP152/BAJ #1//KFA/2*KACHU/3/SUP152/BAJ #1//KFA/2*KACHU/5/NELOKI//KFA/2*KACHU/3/SUP152/BAJ #1//KFA/2*KACHU/4/NELOKI//KFA/2*KACHU/3/SUP152/BAJ #1//KFA/2*KACHU	C3	7.235	28	no	2
9102935	NELOKI/WAXBI//NELOKI/WAXBI/3/NELOKI/WAXBI//NELOKI/WAXBI/5/NELOKI/WAXBI//NELOKI/WAXBI/4/SUP152/BAJ #1//KFA/2*KACHU/3/SUP152/BAJ #1//KFA/2*KACHU	C3	7.23286	29	no	2
9102929	NELOKI/WAXBI//NELOKI/WAXBI/3/NELOKI/WAXBI//NELOKI/WAXBI/5/MUTUS*2/JUCHI//COPIO/3/NELOKI/WAXBI/4/NELOKI/WAXBI//NELOKI/WAXBI	C3	7.23047	30	no	2
9102934	NELOKI/WAXBI//NELOKI/WAXBI/3/NELOKI/WAXBI//NELOKI/WAXBI/5/NELOKI//KFA/2*KACHU/3/SUP152/BAJ #1//KFA/2*KACHU/4/SUP152/BAJ #1//KFA/2*KACHU/3/SUP152/BAJ #1//KFA/2*KACHU	C3	7.22844	31	no	2
9102910	NELOKI//KFA/2*KACHU/3/SUP152/BAJ #1//KFA/2*KACHU/4/SUP152/BAJ #1//KFA/2*KACHU/3/SUP152/BAJ #1//KFA/2*KACHU/5/NELOKI//KFA/2*KACHU/3/SUP152/BAJ #1//KFA/2*KACHU/4/SUP152/BAJ #1//KFA/2*KACHU/3/SUP152/BAJ #1//KFA/2*KACHU	C3	7.22658	32	no	2
9102932	SUP152/BAJ #1//KFA/2*KACHU/3/SUP152/BAJ #1//KFA/2*KACHU/4/NELOKI/WAXBI//NELOKI/WAXBI/5/SUP152/BAJ #1//KFA/2*KACHU/3/MUTUS*2/JUCHI//COPIO/4/NELOKI/WAXBI//NELOKI/WAXBI	C3	7.22601	33	no	2
9102905	SUP152/BAJ #1//KFA/2*KACHU/3/MUTUS*2/JUCHI//COPIO/4/SUP152/BAJ #1//KFA/2*KACHU/3/SUP152/BAJ #1//KFA/2*KACHU/5/SUP152/BAJ #1//KFA/2*KACHU/3/MUTUS*2/JUCHI//COPIO/4/SUP152/BAJ #1//KFA/2*KACHU/3/SUP152/BAJ #1//KFA/2*KACHU	C3	7.2231	34	no	2
9102930	SUP152/BAJ #1//KFA/2*KACHU/3/SUP152/BAJ #1//KFA/2*KACHU/4/NELOKI/WAXBI//NELOKI/WAXBI/5/MUTUS*2/JUCHI//COPIO/3/NELOKI/WAXBI/4/SUP152/BAJ #1//KFA/2*KACHU/3/SUP152/BAJ #1//KFA/2*KACHU	C3	7.21888	35	no	2
7856430	SUP152/BAJ #1//KFA/2*KACHU	C0	-	-	yes	-
7855580	NELOKI//KFA/2*KACHU	C0	-	-	yes	-
7856477	MUTUS*2/JUCHI//COPIO	C0	-	-	yes	-
7855652	NELOKI//KFA/2*KACHU	C0	-	-	yes	-
7856503	MUTUS*2/JUCHI//COPIO	C0	-	-	yes	-
7856387	SUP152/BAJ #1//KFA/2*KACHU	C0	-	-	yes	-
7856368	SUP152/BAJ #1//KFA/2*KACHU	C0	-	-	yes	-
7855632	NELOKI//KFA/2*KACHU	C0	-	-	yes	-
7855712	NELOKI//KACHU/KIRITATI	C0	-	-	yes	-
7856608	KACHU/KINDE//SUP152	C0	-	-	yes	-
7855450	NELOKI/WAXBI	C0	-	-	yes	-
7856607	KACHU/KINDE//SUP152	C0	-	-	yes	-
7855424	NELOKI/WAXBI	C0	-	-	yes	-
7856576	KACHU/KINDE//SUP152	C0	-	-	yes	-
7855759	NELOKI//KACHU/KIRITATI	C0	-	-	yes	-
7855755	NELOKI//KACHU/KIRITATI	C0	-	-	yes	-
7855420	NELOKI/WAXBI	C0	-	-	yes	-
7806808	BORLAUG100 F2014	check	-	-	yes	-
