# Supplementary material for: Results from rapid-cycle recurrent genomic selection in spring bread wheat
Source: G3 (Bethesda). 2023 Jan 26;13(4):jkad025. doi: 10.1093/g3journal/jkad025 (PMC10085763; doi:10.1093/g3journal/jkad025)
Supplement: jkad025_Supplementary_Data [file jkad025_supplementary_data.zip › Table_S2_G3-2023-404063.xlsx]

## Sheet: Sheet1
Supplementary table S2: Parents selected in each recombination cycle
GID	Cross	Selection cycle	Grain Yield (training population)	GEBV (P+RKHS-KA)
7856544	KACHU/KINDE//SUP152	C0	6.842	6.70241
7856545	KACHU/KINDE//SUP152	C0	6.7595	6.70716
7856553	KACHU/KINDE//SUP152	C0	7.043	6.56686
7856562	KACHU/KINDE//SUP152	C0	6.913	6.45944
7856571	KACHU/KINDE//SUP152	C0	7.4335	6.42021
7856576	KACHU/KINDE//SUP152	C0	7.448	6.39092
7856587	KACHU/KINDE//SUP152	C0	6.812	6.33582
7856603	KACHU/KINDE//SUP152	C0	6.9725	6.23434
7856607	KACHU/KINDE//SUP152	C0	7.186	6.18887
7856608	KACHU/KINDE//SUP152	C0	6.889	6.16692
7856477	MUTUS*2/JUCHI/6/CNO79//PF70354/MUS/3/PASTOR/4/BAV92*2/5/FH6-1-7	C0	7.231	6.75292
7856482	MUTUS*2/JUCHI/6/CNO79//PF70354/MUS/3/PASTOR/4/BAV92*2/5/FH6-1-7	C0	7.163	6.7499
7856484	MUTUS*2/JUCHI/6/CNO79//PF70354/MUS/3/PASTOR/4/BAV92*2/5/FH6-1-7	C0	7.23	6.76805
7856486	MUTUS*2/JUCHI/6/CNO79//PF70354/MUS/3/PASTOR/4/BAV92*2/5/FH6-1-7	C0	7.1285	6.76037
7856496	MUTUS*2/JUCHI/6/CNO79//PF70354/MUS/3/PASTOR/4/BAV92*2/5/FH6-1-7	C0	7.394	6.67654
7856503	MUTUS*2/JUCHI/6/CNO79//PF70354/MUS/3/PASTOR/4/BAV92*2/5/FH6-1-7	C0	7.3835	6.62122
7856507	MUTUS*2/JUCHI/6/CNO79//PF70354/MUS/3/PASTOR/4/BAV92*2/5/FH6-1-7	C0	7.5015	6.54199
7856510	MUTUS*2/JUCHI/6/CNO79//PF70354/MUS/3/PASTOR/4/BAV92*2/5/FH6-1-7	C0	7.245	6.51459
7856520	MUTUS*2/JUCHI/6/CNO79//PF70354/MUS/3/PASTOR/4/BAV92*2/5/FH6-1-7	C0	7.169	6.38611
7856526	MUTUS*2/JUCHI/6/CNO79//PF70354/MUS/3/PASTOR/4/BAV92*2/5/FH6-1-7	C0	7.188	6.31772
7855694	NELOKI//KACHU/KIRITATI	C0	7.006	6.37362
7855703	NELOKI//KACHU/KIRITATI	C0	7.1775	6.23494
7855712	NELOKI//KACHU/KIRITATI	C0	7.0475	6.14062
7855722	NELOKI//KACHU/KIRITATI	C0	7.062	6.04743
7855736	NELOKI//KACHU/KIRITATI	C0	7.1475	5.83632
7855752	NELOKI//KACHU/KIRITATI	C0	6.919	5.68411
7855754	NELOKI//KACHU/KIRITATI	C0	6.6665	5.62793
7855755	NELOKI//KACHU/KIRITATI	C0	7.036	5.63434
7855759	NELOKI//KACHU/KIRITATI	C0	7.243	5.66343
7855773	NELOKI//KACHU/KIRITATI	C0	7.1395	5.39242
7855518	NELOKI//KFA/2*KACHU	C0	7.15	6.73497
7855580	NELOKI//KFA/2*KACHU	C0	7.2025	6.45841
7855594	NELOKI//KFA/2*KACHU	C0	7.1835	6.44212
7855600	NELOKI//KFA/2*KACHU	C0	7.1345	6.42212
7855627	NELOKI//KFA/2*KACHU	C0	7.113	6.32121
7855632	NELOKI//KFA/2*KACHU	C0	7.4	6.31975
7855652	NELOKI//KFA/2*KACHU	C0	7.1985	6.21373
7855661	NELOKI//KFA/2*KACHU	C0	7.1595	6.05433
7855662	NELOKI//KFA/2*KACHU	C0	7.157	6.08113
7855677	NELOKI//KFA/2*KACHU	C0	7.382	5.92845
7855319	NELOKI/WAXBI	C0	7.707	7.24907
7855406	NELOKI/WAXBI	C0	7.7355	7.03655
7855419	NELOKI/WAXBI	C0	7.574	6.99427
7855420	NELOKI/WAXBI	C0	7.8405	7.01121
7855424	NELOKI/WAXBI	C0	7.593	6.9955
7855444	NELOKI/WAXBI	C0	7.6595	6.94613
7855448	NELOKI/WAXBI	C0	7.574	6.91726
7855450	NELOKI/WAXBI	C0	7.7045	6.91933
7855479	NELOKI/WAXBI	C0	7.5925	6.79627
7855492	NELOKI/WAXBI	C0	7.5575	6.59133
7856368	SUP152/BAJ#1//KFA/2*KACHU	C0	7.644	7.17132
7856387	SUP152/BAJ#1//KFA/2*KACHU	C0	7.831	7.03725
7856398	SUP152/BAJ#1//KFA/2*KACHU	C0	7.512	6.93626
7856405	SUP152/BAJ#1//KFA/2*KACHU	C0	7.6715	6.91427
7856406	SUP152/BAJ#1//KFA/2*KACHU	C0	7.5475	6.8929
7856417	SUP152/BAJ#1//KFA/2*KACHU	C0	7.5225	6.78746
7856423	SUP152/BAJ#1//KFA/2*KACHU	C0	7.8165	6.70081
7856430	SUP152/BAJ#1//KFA/2*KACHU	C0	7.669	6.6793
7856439	SUP152/BAJ#1//KFA/2*KACHU	C0	7.7235	6.39197
7856441	SUP152/BAJ#1//KFA/2*KACHU	C0	7.6285	6.35872
8353540	MUTUS*2/JUCHI//COPIO/3/MUTUS*2/JUCHI//COPIO	C1	-	7.24149
8353544	MUTUS*2/JUCHI//COPIO/3/MUTUS*2/JUCHI//COPIO	C1	-	7.17684
8353537	MUTUS*2/JUCHI//COPIO/3/NELOKI/WAXBI	C1	-	7.22073
8353541	MUTUS*2/JUCHI//COPIO/3/NELOKI/WAXBI	C1	-	7.19967
8353545	MUTUS*2/JUCHI//COPIO/3/NELOKI/WAXBI	C1	-	7.23742
8353553	MUTUS*2/JUCHI//COPIO/3/NELOKI/WAXBI	C1	-	7.1691
8353457	NELOKI//KFA/2*KACHU/3/NELOKI/WAXBI	C1	-	7.20658
8353455	NELOKI//KFA/2*KACHU/3/SUP152/BAJ #1//KFA/2*KACHU	C1	-	7.24001
8353461	NELOKI//KFA/2*KACHU/3/SUP152/BAJ #1//KFA/2*KACHU	C1	-	7.29253
8353473	NELOKI//KFA/2*KACHU/3/SUP152/BAJ #1//KFA/2*KACHU	C1	-	7.25966
8353574	NELOKI/WAXBI//NELOKI/WAXBI	C1	-	7.32515
8353576	NELOKI/WAXBI//NELOKI/WAXBI	C1	-	7.50458
8353578	NELOKI/WAXBI//NELOKI/WAXBI	C1	-	7.35295
8353580	NELOKI/WAXBI//NELOKI/WAXBI	C1	-	7.36631
8353582	NELOKI/WAXBI//NELOKI/WAXBI	C1	-	7.36144
8353511	SUP152/BAJ #1//KFA/2*KACHU/3/MUTUS*2/JUCHI//COPIO	C1	-	7.31139
8353517	SUP152/BAJ #1//KFA/2*KACHU/3/MUTUS*2/JUCHI//COPIO	C1	-	7.21367
8353520	SUP152/BAJ #1//KFA/2*KACHU/3/MUTUS*2/JUCHI//COPIO	C1	-	7.28363
8353523	SUP152/BAJ #1//KFA/2*KACHU/3/MUTUS*2/JUCHI//COPIO	C1	-	7.19546
8353526	SUP152/BAJ #1//KFA/2*KACHU/3/MUTUS*2/JUCHI//COPIO	C1	-	7.2305
8353510	SUP152/BAJ #1//KFA/2*KACHU/3/SUP152/BAJ #1//KFA/2*KACHU	C1	-	7.40498
8353513	SUP152/BAJ #1//KFA/2*KACHU/3/SUP152/BAJ #1//KFA/2*KACHU	C1	-	7.41497
8353516	SUP152/BAJ #1//KFA/2*KACHU/3/SUP152/BAJ #1//KFA/2*KACHU	C1	-	7.38333
8353519	SUP152/BAJ #1//KFA/2*KACHU/3/SUP152/BAJ #1//KFA/2*KACHU	C1	-	7.37137
8353522	SUP152/BAJ #1//KFA/2*KACHU/3/SUP152/BAJ #1//KFA/2*KACHU	C1	-	7.3414
8353525	SUP152/BAJ #1//KFA/2*KACHU/3/SUP152/BAJ #1//KFA/2*KACHU	C1	-	7.39165
8623554	MUTUS*2/JUCHI//COPIO/3/NELOKI/WAXBI/4/SUP152/BAJ #1//KFA/2*KACHU/3/SUP152/BAJ #1//KFA/2*KACHU	C2	-	7.16378
8623535	NELOKI//KFA/2*KACHU/3/SUPER 152/BAJ #1//KFA/2*KACHU/4/NELOKI/WAXBILL//NELOKI/WAXBILL	C2	-	7.19474
8623544	NELOKI//KFA/2*KACHU/3/SUP152/BAJ #1//KFA/2*KACHU/4/SUP152/BAJ #1//KFA/2*KACHU/3/SUP152/BAJ #1//KFA/2*KACHU	C2	-	7.30566
8623546	NELOKI//KFA/2*KACHU/3/SUP152/BAJ #1//KFA/2*KACHU/4/SUP152/BAJ #1//KFA/2*KACHU/3/SUP152/BAJ #1//KFA/2*KACHU	C2	-	7.24947
8623547	NELOKI//KFA/2*KACHU/3/SUP152/BAJ #1//KFA/2*KACHU/4/SUP152/BAJ #1//KFA/2*KACHU/3/SUP152/BAJ #1//KFA/2*KACHU	C2	-	7.32541
8623548	NELOKI//KFA/2*KACHU/3/SUP152/BAJ #1//KFA/2*KACHU/4/SUP152/BAJ #1//KFA/2*KACHU/3/SUP152/BAJ #1//KFA/2*KACHU	C2	-	7.20909
8465608	NELOKI/WAXBI//NELOKI/WAXBI/3/NELOKI/WAXBI//NELOKI/WAXBI	C2	-	7.28361
8465610	NELOKI/WAXBI//NELOKI/WAXBI/3/NELOKI/WAXBI//NELOKI/WAXBI	C2	-	7.21365
8623512	NELOKI/WAXBI//NELOKI/WAXBI/3/NELOKI/WAXBI//NELOKI/WAXBI	C2	-	7.21042
8623513	NELOKI/WAXBI//NELOKI/WAXBI/3/NELOKI/WAXBI//NELOKI/WAXBI	C2	-	7.21731
8623514	NELOKI/WAXBI//NELOKI/WAXBI/3/NELOKI/WAXBI//NELOKI/WAXBI	C2	-	7.31181
8623526	NELOKI/WAXBI//NELOKI/WAXBI/4/SUP152/BAJ #1//KFA/2*KACHU/3/SUP152/BAJ #1//KFA/2*KACHU	C2	-	7.16132
8623527	NELOKI/WAXBI//NELOKI/WAXBI/4/SUP152/BAJ #1//KFA/2*KACHU/3/SUP152/BAJ #1//KFA/2*KACHU	C2	-	7.2132
8623562	SUP152/BAJ #1//KFA/2*KACHU/3/MUTUS*2/JUCHI//COPIO/4/NELOKI//KFA/2*KACHU/3/SUP152/BAJ #1//KFA/2*KACHU	C2	-	7.14226
8623549	SUP152/BAJ #1//KFA/2*KACHU/3/MUTUS*2/JUCHI//COPIO/4/SUP152/BAJ #1//KFA/2*KACHU/3/SUP152/BAJ #1//KFA/2*KACHU	C2	-	7.19897
8623550	SUP152/BAJ #1//KFA/2*KACHU/3/MUTUS*2/JUCHI//COPIO/4/SUP152/BAJ #1//KFA/2*KACHU/3/SUP152/BAJ #1//KFA/2*KACHU	C2	-	7.21187
8623551	SUP152/BAJ #1//KFA/2*KACHU/3/MUTUS*2/JUCHI//COPIO/4/SUP152/BAJ #1//KFA/2*KACHU/3/SUP152/BAJ #1//KFA/2*KACHU	C2	-	7.14424
8623552	SUP152/BAJ #1//KFA/2*KACHU/3/MUTUS*2/JUCHI//COPIO/4/SUP152/BAJ #1//KFA/2*KACHU/3/SUP152/BAJ #1//KFA/2*KACHU	C2	-	7.23208
8465623	SUP152/BAJ #1//KFA/2*KACHU/3/SUP152/BAJ #1//KFA/2*KACHU/4/NELOKI/WAXBI//NELOKI/WAXBI	C2	-	7.1915
8465624	SUP152/BAJ #1//KFA/2*KACHU/3/SUP152/BAJ #1//KFA/2*KACHU/4/NELOKI/WAXBI//NELOKI/WAXBI	C2	-	7.14926
8465643	SUP152/BAJ #1//KFA/2*KACHU/3/SUP152/BAJ #1//KFA/2*KACHU/4/NELOKI/WAXBI//NELOKI/WAXBI	C2	-	7.15244
8465644	SUP152/BAJ #1//KFA/2*KACHU/3/SUP152/BAJ #1//KFA/2*KACHU/4/NELOKI/WAXBI//NELOKI/WAXBI	C2	-	7.18339
8623521	SUP152/BAJ #1//KFA/2*KACHU/3/SUP152/BAJ #1//KFA/2*KACHU/4/NELOKI/WAXBI//NELOKI/WAXBI	C2	-	7.15571
8623522	SUP152/BAJ #1//KFA/2*KACHU/3/SUP152/BAJ #1//KFA/2*KACHU/4/NELOKI/WAXBI//NELOKI/WAXBI	C2	-	7.15743
8623570	SUP152/BAJ #1//KFA/2*KACHU/3/SUP152/BAJ #1//KFA/2*KACHU/4/NELOKI/WAXBI//NELOKI/WAXBI	C2	-	7.13646
8465611	SUP152/BAJ #1//KFA/2*KACHU/3/SUP152/BAJ #1//KFA/2*KACHU/4/SUP152/BAJ #1//KFA/2*KACHU/3/SUP152/BAJ #1//KFA/2*KACHU	C2	-	7.34713
8623515	SUP152/BAJ #1//KFA/2*KACHU/3/SUP152/BAJ #1//KFA/2*KACHU/4/SUP152/BAJ #1//KFA/2*KACHU/3/SUP152/BAJ #1//KFA/2*KACHU	C2	-	7.33854
8623516	SUP152/BAJ #1//KFA/2*KACHU/3/SUP152/BAJ #1//KFA/2*KACHU/4/SUP152/BAJ #1//KFA/2*KACHU/3/SUP152/BAJ #1//KFA/2*KACHU	C2	-	7.39526
8623517	SUP152/BAJ #1//KFA/2*KACHU/3/SUP152/BAJ #1//KFA/2*KACHU/4/SUP152/BAJ #1//KFA/2*KACHU/3/SUP152/BAJ #1//KFA/2*KACHU	C2	-	7.27607
8901343	NELOKI//KENYA FAHARI/2*KACHU/3/SUPER 152/BAJ #1//KENYA FAHARI/2*KACHU/4/SUPER 152/BAJ #1//KENYA FAHARI/2*KACHU/3/SUPER 152/BAJ #1//KENYA FAHARI/2*KACHU/5/NELOKI//KENYA FAHARI/2*KACHU/3/SUPER 152/BAJ #1//KENYA FAHARI/2*KACHU/4/SUPER 152/BAJ #1//KENYA FAHARI/2*KACHU/3/SUPER 152/BAJ #1//KENYA FAHARI/2*KACHU	C3	-	7.42115
8901333	SUPER 152/BAJ #1//KENYA FAHARI/2*KACHU/3/SUPER 152/BAJ #1//KENYA FAHARI/2*KACHU/4/SUPER 152/BAJ #1//KENYA FAHARI/2*KACHU/3/SUPER 152/BAJ #1//KENYA FAHARI/2*KACHU/5/SUPER 152/BAJ #1//KENYA FAHARI/2*KACHU/3/SUPER 152/BAJ #1//KENYA FAHARI/2*KACHU/4/SUPER 152/BAJ #1//KENYA FAHARI/2*KACHU/3/SUPER 152/BAJ #1//KENYA FAHARI/2*KACHU	C3	-	7.38629
8901348	NELOKI/WAXBILL//NELOKI/WAXBILL/3/NELOKI/WAXBILL//NELOKI/WAXBILL/4/NELOKI/WAXBILL//NELOKI/WAXBILL/3/NELOKI/WAXBILL//NELOKI/WAXBILL	C3	-	7.38293
8901336	SUPER 152/BAJ #1//KENYA FAHARI/2*KACHU/3/SUPER 152/BAJ #1//KENYA FAHARI/2*KACHU/4/SUPER 152/BAJ #1//KENYA FAHARI/2*KACHU/3/SUPER 152/BAJ #1//KENYA FAHARI/2*KACHU/5/SUPER 152/BAJ #1//KENYA FAHARI/2*KACHU/3/SUPER 152/BAJ #1//KENYA FAHARI/2*KACHU/4/SUPER 152/BAJ #1//KENYA FAHARI/2*KACHU/3/SUPER 152/BAJ #1//KENYA FAHARI/2*KACHU	C3	-	7.36733
8901384	SUPER 152/BAJ #1//KENYA FAHARI/2*KACHU/3/SUPER 152/BAJ #1//KENYA FAHARI/2*KACHU/4/SUPER 152/BAJ #1//KENYA FAHARI/2*KACHU/3/SUPER 152/BAJ #1//KENYA FAHARI/2*KACHU/5/NELOKI//KENYA FAHARI/2*KACHU/3/SUPER 152/BAJ #1//KENYA FAHARI/2*KACHU/4/SUPER 152/BAJ #1//KENYA FAHARI/2*KACHU/3/SUPER 152/BAJ #1//KENYA FAHARI/2*KACHU	C3	-	7.34344
8901334	SUPER 152/BAJ #1//KENYA FAHARI/2*KACHU/3/SUPER 152/BAJ #1//KENYA FAHARI/2*KACHU/4/SUPER 152/BAJ #1//KENYA FAHARI/2*KACHU/3/SUPER 152/BAJ #1//KENYA FAHARI/2*KACHU/5/SUPER 152/BAJ #1//KENYA FAHARI/2*KACHU/3/SUPER 152/BAJ #1//KENYA FAHARI/2*KACHU/4/SUPER 152/BAJ #1//KENYA FAHARI/2*KACHU/3/SUPER 152/BAJ #1//KENYA FAHARI/2*KACHU	C3	-	7.33633
8901344	NELOKI//KENYA FAHARI/2*KACHU/3/SUPER 152/BAJ #1//KENYA FAHARI/2*KACHU/4/SUPER 152/BAJ #1//KENYA FAHARI/2*KACHU/3/SUPER 152/BAJ #1//KENYA FAHARI/2*KACHU/5/NELOKI//KENYA FAHARI/2*KACHU/3/SUPER 152/BAJ #1//KENYA FAHARI/2*KACHU/4/SUPER 152/BAJ #1//KENYA FAHARI/2*KACHU/3/SUPER 152/BAJ #1//KENYA FAHARI/2*KACHU	C3	-	7.33412
8901374	NELOKI//KENYA FAHARI/2*KACHU/3/SUPER 152/BAJ #1//KENYA FAHARI/2*KACHU/4/SUPER 152/BAJ #1//KENYA FAHARI/2*KACHU/3/SUPER 152/BAJ #1//KENYA FAHARI/2*KACHU/5/SUPER 152/BAJ #1//KENYA FAHARI/2*KACHU/3/MUTUS*2/JUCHI F2000//COPIO/4/NELOKI//KENYA FAHARI/2*KACHU/3/SUPER 152/BAJ #1//KENYA FAHARI/2*KACHU	C3	-	7.32694
8901346	NELOKI/WAXBILL//NELOKI/WAXBILL/3/NELOKI/WAXBILL//NELOKI/WAXBILL/4/NELOKI/WAXBILL//NELOKI/WAXBILL/3/NELOKI/WAXBILL//NELOKI/WAXBILL	C3	-	7.31792
8901366	SUPER 152/BAJ #1//KENYA FAHARI/2*KACHU/3/SUPER 152/BAJ #1//KENYA FAHARI/2*KACHU/4/SUPER 152/BAJ #1//KENYA FAHARI/2*KACHU/3/SUPER 152/BAJ #1//KENYA FAHARI/2*KACHU/5/MUTUS*2/JUCHI F2000//COPIO/3/NELOKI/WAXBILL/4/NELOKI/WAXBILL//NELOKI/WAXBILL	C3	-	7.30947
8901335	SUPER 152/BAJ #1//KENYA FAHARI/2*KACHU/3/SUPER 152/BAJ #1//KENYA FAHARI/2*KACHU/4/SUPER 152/BAJ #1//KENYA FAHARI/2*KACHU/3/SUPER 152/BAJ #1//KENYA FAHARI/2*KACHU/5/SUPER 152/BAJ #1//KENYA FAHARI/2*KACHU/3/SUPER 152/BAJ #1//KENYA FAHARI/2*KACHU/4/SUPER 152/BAJ #1//KENYA FAHARI/2*KACHU/3/SUPER 152/BAJ #1//KENYA FAHARI/2*KACHU	C3	-	7.30759
8901350	NELOKI/WAXBILL//NELOKI/WAXBILL/3/NELOKI/WAXBILL//NELOKI/WAXBILL/4/NELOKI/WAXBILL//NELOKI/WAXBILL/3/NELOKI/WAXBILL//NELOKI/WAXBILL	C3	-	7.28689
8901368	SUPER 152/BAJ #1//KENYA FAHARI/2*KACHU/3/SUPER 152/BAJ #1//KENYA FAHARI/2*KACHU/4/SUPER 152/BAJ #1//KENYA FAHARI/2*KACHU/3/SUPER 152/BAJ #1//KENYA FAHARI/2*KACHU/5/SUPER 152/BAJ #1//KENYA FAHARI/2*KACHU/3/SUPER 152/BAJ #1//KENYA FAHARI/2*KACHU/4/NELOKI/WAXBILL//NELOKI/WAXBILL	C3	-	7.27899
8901401	NELOKI/WAXBILL//NELOKI/WAXBILL/3/NELOKI/WAXBILL//NELOKI/WAXBILL/5/SUPER 152/BAJ #1//KENYA FAHARI/2*KACHU/3/MUTUS*2/JUCHI F2000//COPIO/4/SUPER 152/BAJ #1//KENYA FAHARI/2*KACHU/3/SUPER 152/BAJ #1//KENYA FAHARI/2*KACHU	C3	-	7.27694
8901386	SUPER 152/BAJ #1//KENYA FAHARI/2*KACHU/3/SUPER 152/BAJ #1//KENYA FAHARI/2*KACHU/4/SUPER 152/BAJ #1//KENYA FAHARI/2*KACHU/3/SUPER 152/BAJ #1//KENYA FAHARI/2*KACHU/5/NELOKI/WAXBILL//NELOKI/WAXBILL/4/SUPER 152/BAJ #1//KENYA FAHARI/2*KACHU/3/SUPER 152/BAJ #1//KENYA FAHARI/2*KACHU	C3	-	7.27368
8901347	NELOKI/WAXBILL//NELOKI/WAXBILL/3/NELOKI/WAXBILL//NELOKI/WAXBILL/4/NELOKI/WAXBILL//NELOKI/WAXBILL/3/NELOKI/WAXBILL//NELOKI/WAXBILL	C3	-	7.26872
8901352	NELOKI/WAXBILL//NELOKI/WAXBILL/4/SUPER 152/BAJ #1//KENYA FAHARI/2*KACHU/3/SUPER 152/BAJ #1//KENYA FAHARI/2*KACHU/5/NELOKI/WAXBILL//NELOKI/WAXBILL/4/SUPER 152/BAJ #1//KENYA FAHARI/2*KACHU/3/SUPER 152/BAJ #1//KENYA FAHARI/2*KACHU	C3	-	7.25612
8901355	SUPER 152/BAJ #1//KENYA FAHARI/2*KACHU/3/SUPER 152/BAJ #1//KENYA FAHARI/2*KACHU/4/SUPER 152/BAJ #1//KENYA FAHARI/2*KACHU/3/SUPER 152/BAJ #1//KENYA FAHARI/2*KACHU/5/NELOKI//KENYA FAHARI/2*KACHU/3/SUPER 152/BAJ #1//KENYA FAHARI/2*KACHU/4/SUPER 152/BAJ #1//KENYA FAHARI/2*KACHU/3/SUPER 152/BAJ #1//KENYA FAHARI/2*KACHU	C3	-	7.25564
8901340	SUPER 152/BAJ #1//KENYA FAHARI/2*KACHU/3/MUTUS*2/JUCHI F2000//COPIO/4/SUPER 152/BAJ #1//KENYA FAHARI/2*KACHU/3/SUPER 152/BAJ #1//KENYA FAHARI/2*KACHU/5/SUPER 152/BAJ #1//KENYA FAHARI/2*KACHU/3/MUTUS*2/JUCHI F2000//COPIO/4/SUPER 152/BAJ #1//KENYA FAHARI/2*KACHU/3/SUPER 152/BAJ #1//KENYA FAHARI/2*KACHU	C3	-	7.25402
8901406	SUPER 152/BAJ #1//KENYA FAHARI/2*KACHU/3/SUPER 152/BAJ #1//KENYA FAHARI/2*KACHU/4/NELOKI/WAXBILL//NELOKI/WAXBILL/5/MUTUS*2/JUCHI F2000//COPIO/3/NELOKI/WAXBILL/4/NELOKI/WAXBILL//NELOKI/WAXBILL	C3	-	7.25311
8901380	NELOKI//KENYA FAHARI/2*KACHU/3/SUPER 152/BAJ #1//KENYA FAHARI/2*KACHU/4/SUPER 152/BAJ #1//KENYA FAHARI/2*KACHU/3/SUPER 152/BAJ #1//KENYA FAHARI/2*KACHU/5/NELOKI/WAXBILL//NELOKI/WAXBILL/4/SUPER 152/BAJ #1//KENYA FAHARI/2*KACHU/3/SUPER 152/BAJ #1//KENYA FAHARI/2*KACHU	C3	-	7.25204
8901388	SUPER 152/BAJ #1//KENYA FAHARI/2*KACHU/3/SUPER 152/BAJ #1//KENYA FAHARI/2*KACHU/4/SUPER 152/BAJ #1//KENYA FAHARI/2*KACHU/3/SUPER 152/BAJ #1//KENYA FAHARI/2*KACHU/5/NELOKI//KENYA FAHARI/2*KACHU/3/SUPER 152/BAJ #1//KENYA FAHARI/2*KACHU/4/NELOKI//KENYA FAHARI/2*KACHU/3/SUPER 152/BAJ #1//KENYA FAHARI/2*KACHU	C3	-	7.24724
8901365	SUPER 152/BAJ #1//KENYA FAHARI/2*KACHU/3/SUPER 152/BAJ #1//KENYA FAHARI/2*KACHU/4/SUPER 152/BAJ #1//KENYA FAHARI/2*KACHU/3/SUPER 152/BAJ #1//KENYA FAHARI/2*KACHU/5/SUPER 152/BAJ #1//KENYA FAHARI/2*KACHU/3/MUTUS*2/JUCHI F2000//COPIO/4/NELOKI/WAXBILL//NELOKI/WAXBILL	C3	-	7.24712
8901375	NELOKI//KENYA FAHARI/2*KACHU/3/SUPER 152/BAJ #1//KENYA FAHARI/2*KACHU/4/SUPER 152/BAJ #1//KENYA FAHARI/2*KACHU/3/SUPER 152/BAJ #1//KENYA FAHARI/2*KACHU/5/SUPER 152/BAJ #1//KENYA FAHARI/2*KACHU/3/MUTUS*2/JUCHI F2000//COPIO/4/SUPER 152/BAJ #1//KENYA FAHARI/2*KACHU/3/SUPER 152/BAJ #1//KENYA FAHARI/2*KACHU	C3	-	7.24526
8901342	NELOKI//KENYA FAHARI/2*KACHU/3/SUPER 152/BAJ #1//KENYA FAHARI/2*KACHU/4/SUPER 152/BAJ #1//KENYA FAHARI/2*KACHU/3/SUPER 152/BAJ #1//KENYA FAHARI/2*KACHU/5/NELOKI//KENYA FAHARI/2*KACHU/3/SUPER 152/BAJ #1//KENYA FAHARI/2*KACHU/4/SUPER 152/BAJ #1//KENYA FAHARI/2*KACHU/3/SUPER 152/BAJ #1//KENYA FAHARI/2*KACHU	C3	-	7.24395
8901376	NELOKI//KENYA FAHARI/2*KACHU/3/SUPER 152/BAJ #1//KENYA FAHARI/2*KACHU/4/SUPER 152/BAJ #1//KENYA FAHARI/2*KACHU/3/SUPER 152/BAJ #1//KENYA FAHARI/2*KACHU/5/MUTUS*2/JUCHI F2000//COPIO/3/NELOKI/WAXBILL/4/SUPER 152/BAJ #1//KENYA FAHARI/2*KACHU/3/SUPER 152/BAJ #1//KENYA FAHARI/2*KACHU	C3	-	7.24187

## Sheet: Sheet2
GID
8901343	GID
8901333	8623535
8901348
8901336
8901384
8901334
8901344
8901374
8901346
8901366
8901335
8901350
8901368
8901401
8901386
8901347
8901352
8901355
8901340
8901406
8901380
8901388
8901365
8901375
8901342
8901376
