# Supplementary material for: Results from rapid-cycle recurrent genomic selection in spring bread wheat
Source: G3 (Bethesda). 2023 Jan 26;13(4):jkad025. doi: 10.1093/g3journal/jkad025 (PMC10085763; doi:10.1093/g3journal/jkad025)
Supplement: jkad025_Supplementary_Data [file jkad025_supplementary_data.zip › Table_S3_G3-2023-404063.xlsx]

## Sheet: Sheet1
Supplementary table S3: Means of GEBVs in each recombination cycle (for all entries, selected parents, and advanced lines) using five different prediction models (GBLUP, P+GBLUP, RKHS-KA, P+RKHS-KA) tested and the average correlation between model in each cycle. Differences between the groups following the Tukey HSD test is presented in the brackets.
Cycle	All entries							Parents selected for crossing							Individuals advanced to F6
	# of ind.	GEBV mean				Average r2		# of ind.	GEBV mean				Average r2		# of ind.	GEBV mean				Average r2
		GBLUP	P+GBLUP	RKHS-KA	P+RKHS-KA				GBLUP	P+GBLUP	RKHS-KA	P+RKHS-KA				GBLUP	P+GBLUP	RKHS-KA	P+RKHS-KA
C0	1609	6.71 (A)	6.71 (A)	6.71 (A)	6.71 (A)	0.91		60	6.56 (A)	6.49 (A)	6.52 (A)	6.49 (A)	0.91		17	6.57 (A)	6.49 (A)	6.54 (A)	6.49 (A)	0.92
C1F1	136	7.06 (B)	7.15 (B)	6.93 (B)	7.00 (B)	0.94		26	7.33 (B)	7.44 (B)	7.19 (B)	7.30 (B)	0.58		32	7.28 (B)	7.36 (B)	7.11 (B)	7.20 (B)	0.75
C2F1	79	7.04 (B)	7.32 (C)	6.91 (B)	7.11 (BC)	0.79		29	7.12 (C)	7.41 (B)	7.03 (C)	7.22 (B)	0.32		34	7.09 (C)	7.37 (B)	6.95 (C)	7.15 (BC)	0.6
C3F1	83	7.11 (B)	7.40 (C)	6.97 (B)	7.20 (C)	0.78		26	7.20 (BC)	7.48 (B)	7.09 (BC)	7.30 (B)	0.44		35	7.19 (BC)	7.47 (B)	7.07 (BD)	7.28 (BD)	0.41
P: predigree based model
GBLUP: Genomic best linear unbiased prediction model
RKHS-KA: Reproducing Kernel Hilbert Space Average Kernel
