# Supplementary material for: Results from rapid-cycle recurrent genomic selection in spring bread wheat
Source: G3 (Bethesda). 2023 Jan 26;13(4):jkad025. doi: 10.1093/g3journal/jkad025 (PMC10085763; doi:10.1093/g3journal/jkad025)
Supplement: jkad025_Supplementary_Data [file jkad025_supplementary_data.zip › Table_S4_G3-2023-404063.xlsx]

## Sheet: Sheet2
Supplementary table S4. Mean comparison and least significant difference (LSD) for DTH, DTM and PH, of recurrent cycles evaluated at CENEB across 2020-21 (Year-1) and 2021–22 (Year-2) growing seasons.
Cycle	N	Mean DTH (days)	Tukey grouping		Mean DTM (days)	Tukey grouping		Mean PH (cm)	Tukey grouping
Year1	118	81.9 [LSD (0.05) = 0.847]			130.1 [LSD (0.05) = 0.861]			109.5 [LSD (0.05) = 1.262]
C0	17	84.5	A		129.5	A		103.1	A
C1	32	82.4	A B		128	A B		110.3	B
C2	34	80.9	B		127.5	A B		110.6	B
C3	35	81	B		126.8	B		110.7	B
Year2	118	79.3 [LSD (0.05) = 2.099]			127.7 [LSD (0.05) = 0.704]			102.2 [LSD (0.05) = 1.277]
C0	17	80	A		130	A		101.8	A
C1	32	80.6	A		130.4	A		102.7	A
C2	34	79.3	A		130.6	A		101.6	A
C3	35	77.7	A		129.5	A		102.9	A
Combined	118	80.6 [LSD (0.05) = 2.373]			128.9 [LSD (0.05) = 1.162]			105.9 [LSD (0.05) = 1.918]
C0	17	82.206	A		129.735	A		102.441	A
C1	32	81.531	A B		129.219	A B		106.118	B
C2	34	80.088	A B		129.015	A B		106.5	B
C3	35	79.357	B		128.186	B		106.786	B
